# Supplementary material for: Scientific risk communication about controversial issues influences public perceptions of scientists' political orientations and credibility
Source: R Soc Open Sci. 2018 Feb 21;5(2):170505. doi: 10.1098/rsos.170505 (PMC5830709; doi:10.1098/rsos.170505)
Supplement: Perceptions of scientists final syntax [file rsos170505supp3.zip › rsos170505supp3.sps]

* Encoding: UTF-8.
get file='C:\Users\tmyers6\Dropbox\4C\NASA Grant\Years 3 and 4_Message Testing\National Survey - '+
    'Public Engagement\Modules\Polarization\Emily Paper -- Information Only Condition\ROS '+
    'submission\Perceptions of scientists_ROS submission.sav'.
dataset name clean window=front.

FILTER OFF.
USE ALL.
EXECUTE.

**Variable creation***.
recode q44 (1=1) (2=1) (3=2) (4=3) (5=3) into part_ideo.
val label part_ideo 1 'Liberal' 2 'Moderate' 3 'Conservative'.
fre part_ideo.

recode MJ_one (1=1) (2=0) (3=0) (4=0) into MJ_flu.
recode MJ_one (1=0) (2=1) (3=0) (4=0) into CC_flu.
recode MJ_one (1=0) (2=0) (3=0) (4=1) into SW_flu.

recode MJ_one (1=1) (2=0) (3=0) (4=0) into MJ_SW.
recode MJ_one (1=0) (2=1) (3=0) (4=0) into CC_SW.
recode MJ_one (1=0) (2=0) (3=1) (4=0) into Flu_SW.

fre MJ_flu CC_Flu SW_flu.

compute MJ_flu_ideo=MJ_flu*LvsC.
compute CC_flu_ideo=CC_flu*LvsC.
compute SW_flu_ideo=SW_flu*LvsC.

compute MJ_SW_ideo=MJ_SW*LvsC.
compute CC_SW_ideo=CC_SW*LvsC.
compute Flu_SW_ideo=Flu_SW*LvsC.

RELIABILITY
  /VARIABLES=rQ19_1 rQ19_2 Q19_3 Q19_4 Q19_5 Q19_6 rQ19_7 rQ19_8 Q19_9
  /SCALE('ALL VARIABLES') ALL
  /MODEL=ALPHA
  /STATISTICS=DESCRIPTIVE SCALE CORR
  /SUMMARY=TOTAL.

compute credibility=mean(rq19_1,rq19_2,q19_3,q19_4,q19_5,q19_6,rq19_7,rq19_8, q19_9).

recode MJ_one (1=2) (2=3) (3=1) (4=4) into Flu_one.
val label flu_one 1 'Flu' 2 'Marijuana' 3 'Climate change' 4 'Severe weather'.

recode MJ_one (1=2) (2=3) (3=4) (4=1) into SW_one.
val label SW_one 1 'Severe weather' 2 'Marijuana' 3 'Climate change' 4 'Flu'.


****DATA CLEANING***.
do if (part_ideo = 1).
compute LvsC = 1.
compute Lib = 1.
compute Moder = 0.
compute Con = 0.
else if (part_ideo = 2).
compute Lib = 0.
compute Moder = 1.
compute Con = 0.
else if (part_ideo = 3).
compute LvsC = 0.
compute Lib = 0.
compute Moder = 0.
compute Con = 1.
end if.
execute.

value labels LvsC 0 'Conservative' 1 'Liberal'.


do if (issue = 1).
compute MJ_one = 3.
compute CC_one = 3.
compute flu = 1.
compute CC = 0.
compute SW = 0.
compute MJ = 0.
else if (issue = 2).
compute MJ_one = 1.
compute CC_one = 2.
compute flu = 0.
compute CC = 0.
compute SW = 0.
compute MJ = 1.
else if (issue = 3).
compute MJ_one = 4.
compute CC_one = 4.
compute flu = 0.
compute CC = 0.
compute SW = 1.
compute MJ = 0.
else if (issue = 4).
compute MJ_one = 2.
compute CC_one = 1.
compute flu = 0.
compute CC = 1.
compute SW = 0.
compute MJ = 0.
end if.
execute.

***these are what I used in PROCESS****.
value labels MJ_one 1 'Marijuana' 2 'Climate Change' 3 'Flu' 4 'Severe Weather'.
value labels CC_one 1 'Climate Change' 2 'Marijuana' 3 'Flu' 4 'Severe Weather'.

*q37 - perceived Dr. Wilson ideology.
*q38 - perceived scientist ideology.
*q39 - perceived Dr. Wilson party.
*q40 - perceived scientist party.

compute rq37 = 6-q37.
compute rq38 = 6-q38.
compute rq44 = 6 - q44.

compute rq37n = rq37-3.
compute rq38n = rq38-3.
compute q39n = q39-4.
compute q40n = q40-4.
compute rq44n = rq44 - 3.


*DESCRIPTIVE STATISTICS FOR MEASURES SECTION.
descriptives rq37n rq38n q39n q40n rq44n q29 q31.


*RESULTS FOR H1.

*Dr. Wilson's Ideology.

**severe weather as reference category.
regression
/dependent rq37n
/method = enter CC MJ Flu Lib Moder.

**flu as reference category.
regression
/dependent rq37n
/method = enter CC MJ SW Lib Moder.

**marijuana as reference category.
regression
/dependent rq37n
/method = enter CC SW Flu Lib Moder.


*Dr. Wilson's Party.

**severe weather as reference category.
regression
/dependent q39n
/method = enter CC MJ Flu Lib Moder.

**flu as reference category.
regression
/dependent q39n
/method = enter CC MJ SW Lib Moder.

**marijuana as reference category.
regression
/dependent q39n
/method = enter CC SW Flu Lib Moder.


***Estimated marginal means for Figure 1***.

UNIANOVA rq37n BY CC_one WITH Q29 Q31 lib moder
  /METHOD=SSTYPE(3)
  /INTERCEPT=INCLUDE
  /EMMEANS=TABLES(CC_one) WITH(Q29=MEAN Q31=MEAN lib=mean moder=mean) 
  /CRITERIA=ALPHA(.05)
  /DESIGN=Q29 Q31 lib moder CC_one.

UNIANOVA rq37n BY CC_one WITH lib moder
  /METHOD=SSTYPE(3)
  /INTERCEPT=INCLUDE
  /EMMEANS=TABLES(CC_one) WITH( lib=mean moder=mean) 
  /CRITERIA=ALPHA(.05)
  /DESIGN= lib moder CC_one.


UNIANOVA rq37n BY CC_one
  /METHOD=SSTYPE(3)
  /INTERCEPT=INCLUDE
  /EMMEANS=TABLES(CC_one) 
  /CRITERIA=ALPHA(.05)
  /DESIGN= CC_one.

UNIANOVA q39n BY CC_one
  /METHOD=SSTYPE(3)
  /INTERCEPT=INCLUDE
  /EMMEANS=TABLES(CC_one) 
  /CRITERIA=ALPHA(.05)
  /DESIGN= CC_one.

****NOTE: H2, H3 AND H4 WERE TESTED VIA POINT AND CLICK IN PROCESS. THE OUTPUT IS SHOWN IN SUPPLEMENTARY MATERIALS.


*****RESULTS FOR SUPPLEMENTAL ANALYSIS OF SCIENTIFIC POLITICAL ORIENTATIONS*****.

*Scientists' Ideology.

**severe weather as reference category.
regression
/dependent rq38n
/method = enter CC MJ Flu Lib Moder.

**flu as reference category.
regression
/dependent rq38n
/method = enter CC MJ SW Lib Moder.

**marijuana as reference category.
regression
/dependent rq38n
/method = enter CC SW Flu Lib Moder.

*Scientists' Party.

**severe weather as reference category.
regression
/dependent q40n
/method = enter CC MJ Flu Lib Moder.

**flu as reference category.
regression
/dependent q40n
/method = enter CC MJ SW Lib Moder.

**marijuana as reference category.
regression
/dependent q40n
/method = enter CC SW Flu Lib Moder.


****RESULTS FOR SUPPLEMENTAL ANALYSIS OF INDEPENDENTS***.

*MODERATES.

FILTER OFF.
USE ALL.
SELECT IF (part_ideo=2).
EXECUTE.


*Dr. Wilson's Ideology.

**severe weather as reference category.
regression
/dependent rq37n
/method = enter CC MJ Flu.

**flu as reference category.
regression
/dependent rq37n
/method = enter CC MJ SW.

**marijuana as reference category.
regression
/dependent rq37n
/method = enter CC SW Flu .


*Scientists' Ideology.

**severe weather as reference category.
regression
/dependent rq38n
/method = enter CC MJ Flu .

**flu as reference category.
regression
/dependent rq38n
/method = enter CC MJ SW .

**marijuana as reference category.
regression
/dependent rq38n
/method = enter CC SW Flu .

*Dr. Wilson's Party.

**severe weather as reference category.
regression
/dependent q39n
/method = enter CC MJ Flu .

**flu as reference category.
regression
/dependent q39n
/method = enter CC MJ SW .

**marijuana as reference category.
regression
/dependent q39n
/method = enter CC SW Flu .

*Scientists' Party.

**severe weather as reference category.
regression
/dependent q40n
/method = enter CC MJ Flu .

**flu as reference category.
regression
/dependent q40n
/method = enter CC MJ SW.

**marijuana as reference category.
regression
/dependent q40n
/method = enter CC SW Flu.


COMMENT BOOKMARK;LINE_NUM=49;ID=1.
COMMENT BOOKMARK;LINE_NUM=121;ID=2.
COMMENT BOOKMARK;LINE_NUM=125;ID=3.
COMMENT BOOKMARK;LINE_NUM=195;ID=4.
COMMENT BOOKMARK;LINE_NUM=236;ID=5.
