# Supplementary material for: Scientific risk communication about controversial issues influences public perceptions of scientists' political orientations and credibility
Source: R Soc Open Sci. 2018 Feb 21;5(2):170505. doi: 10.1098/rsos.170505 (PMC5830709; doi:10.1098/rsos.170505)
Supplement: H4 output.spv [file rsos170505supp6.zip]

Archive with 1 entries (1 files):
- rsos170505supp6.spv
